# Supplementary material for: Multi-scale relationship between land use/land cover types and water quality in different pollution source areas in Fuxian Lake Basin
Source: PeerJ. 2019 Jul 15;7:e7283. doi: 10.7717/peerj.7283 (PMC6637925; doi:10.7717/peerj.7283)
Supplement: Supplemental Information 1 [file peerj-07-7283-s001.csv]

Tab.1 lake center and river water quality statistics
site	Water quality index	samples	Minimum	Maximum	average	Standard deviation (mg/L)	variance (mg/L)
			(mg/L)	(mg/L)	(mg/L)
River entering lake	COD	45	1.1	100.17	20.76	20.67	426.87
	TP	45	0.025	2.54	0.32	0.43	0.19
	TN	45	0.322	32.91	7.75	7.18	51.49
Lake center	COD	5	1.03	1.44	1.206	0.195	0.038
	TP	5	0.001	0.007	0.004	0.002	8.00E-06
	TN	5	0.155	0.177	0.166	0.009	8.00E-05
