# Supplementary material for: Multi-scale relationship between land use/land cover types and water quality in different pollution source areas in Fuxian Lake Basin
Source: PeerJ. 2019 Jul 15;7:e7283. doi: 10.7717/peerj.7283 (PMC6637925; doi:10.7717/peerj.7283)
Supplement: Supplemental Information 2 [file peerj-07-7283-s002.csv]

Tab 2. The LULC variation characteristics in different pollution source areas (percentage, %)
LULC types	Scale	2005	2008	2011	2014	2017
cropping land	phosphate mine basin	35.52	34.86	33.61	31.31	30.65
	urban	52.51	49.2	46.91	45.92	41.3
	Village and farmland basin	26.1	25.77	24.62	24.09	23.53
	Whole basin	23.96	23.48	22.47	21.93	21.63
forestry and grass cover	phosphate mine basin	57.09	57.03	58.08	58.54	56.84
	urban	29.15	29.21	29.95	32.19	31.37
	Village and farmland basin	69.01	68.71	70.1	70.51	69.74
	Whole basin	39.68	39.79	40.34	40.6	39.85
impervious surface area	phosphate mine basin	4.06	4.25	4.93	4.95	5.78
	urban	16.87	20.02	21.66	19.02	19.09
	Village and farmland basin	3.61	4.1	4.41	4.06	4.76
	Whole basin	3.35	3.66	4.13	3.95	4.4
other land	phosphate mine basin	1.75	2.32	2.06	3.73	5.26
	urban	0.2	0.55	0.73	1.61	6.78
	Village and farmland basin	0.1	0.42	0.13	0.26	0.75
	Whole basin	0.48	0.62	0.82	1.19	1.68
water	phosphate mine basin	1.57	1.54	1.33	1.47	1.47
	urban	1.28	1.01	0.75	1.26	1.46
	Village and farmland basin	1.18	1	0.75	1.08	1.21
	Whole basin	32.53	32.45	32.24	32.33	32.44
