# Supplementary material for: Multi-scale relationship between land use/land cover types and water quality in different pollution source areas in Fuxian Lake Basin
Source: PeerJ. 2019 Jul 15;7:e7283. doi: 10.7717/peerj.7283 (PMC6637925; doi:10.7717/peerj.7283)
Supplement: Supplemental Information 3 [file peerj-07-7283-s003.csv]

Tab. 3 Correlation between LULC type and water quality
Scale		Water quality index		CL	FGL	ISA	Othl	Water
Whole basin		COD		-0.794	0.272	0.612	0.901*	-0.008
		TP		0.941*	-0.532	0.769	0.933*	-0.327
		TN		-0.444	-0.159	0.722	0.491	-0.228
urban		COD		-0.994**	-0.949*	0.975**	0.823	0.255
		TP		-0.473	-0.692	0.405	0.048	-0.558
		TN		-0.187	-0.543	0.174	-0.087	0.106
phosphate mine basin	COD		0.532		-0.118	0.62	0.848**	-0.0275
	TP		0.924**		-0.406	0.925**	0.821**	-0.0622
	TN		0.477		0.078	0.538	0.427	-0.0158
Village and farmland basin	COD		-0.784		-0.626	0.753	0.774	-0.093
	TP		-0.955*		-0.922*	0.892*	0.81	-0.403
	TN		-0.986**		-0.966**	0.929*	0.797	-0.6
