# Supplementary material for: Multi-scale relationship between land use/land cover types and water quality in different pollution source areas in Fuxian Lake Basin
Source: PeerJ. 2019 Jul 15;7:e7283. doi: 10.7717/peerj.7283 (PMC6637925; doi:10.7717/peerj.7283)
Supplement: Supplemental Information 4 [file peerj-07-7283-s004.csv]

Tab. 4 Relationship model between water quality of entering lake river and LULC type at sub-basin scale
Scale	Water quality index	Regression equation	R2	Adjusted	Sig.
				R2
Urban basin	COD	COD=99.199-1.733FarmL	0.988	0.984	0.001
	TP	Variable removed	-	-	-
	TN	Variable removed	-	-	-
phosphate mine basin	COD	COD=-19.68+12.27OthL	0.719	0.684	0.002
	TP	TP=-0.44+0.089ISA+0.061OthL	0.95	0.936	0
	TN	Variable removed	-	-	-
Village and farmland basin	COD	Variable removed	-	-	-
	TP	TP=2.525-0.104FarmL	0.912	0.883	0.11
	TN	TN=78.632-3.171FarmL	0.973	0.964	0.02
Whole basin	COD	COD=0.857+0.901 OthL	0.811	0.749	0.037
	TP	TP=-0.057+0.941 FarmL	0.886	0.848	0.017
	TN	Variable removed	-	-	-
