# Supplementary material for: Multi-scale relationship between land use/land cover types and water quality in different pollution source areas in Fuxian Lake Basin
Source: PeerJ. 2019 Jul 15;7:e7283. doi: 10.7717/peerj.7283 (PMC6637925; doi:10.7717/peerj.7283)
Supplement: Supplemental Information 5 [file peerj-07-7283-s005.csv]

Tab. 4 Correlation between water quality and LULC in different pollution source areas
Scale	LULC type	Riparian buffer (meters£©	COD£¨mg/L£©	TP£¨mg/L£©	TN£¨mg/L£©
Urban basin	CL	100	-0.939*	-0.491	-0.539
		300	-0.992**	-0.631	-0.314
		500	-0.999**	-0.538	-0.292
		700	-0.990**	-0.498	-0.327
		1000	-0.978**	-0.466	-0.32
	FGL	100	-0.816	-0.288	-0.625
		300	-0.703	-0.258	-0.748
		500	-0.717	-0.371	-0.798
		700	-0.775	-0.437	-0.771
		1000	-0.798	-0.419	-0.72
	ISA	100	-0.341	0.339	-0.372
		300	0.277	0.757	-0.084
		500	0.463	0.849	0.085
		700	0.618	0.914*	0.197
		1000	0.827	0.877	0.203
	Othl	100	0.839	0.171	0.449
		300	0.894*	0.192	0.107
		500	0.854	0.107	-0.008
		700	0.849	0.094	-0.028
		1000	0.862	0.109	0.052
	Water	100	0.393	-0.414	0.701
		300	0.283	-0.486	0.192
		500	0.414	-0.402	0.114
		700	0.497	-0.389	0.075
		1000	0.545	-0.343	-0.018
phosphate mine basin	CL	100	-0.443	-0.777**	-0.531
		300	-0.573	-0.882**	-0.643*
		500	-0.612	-0.871**	-0.625
		700	-0.572	-0.755*	-0.579
		1000	-0.434	-0.499	-0.477
	FGL	100	-0.283	-0.665*	-0.327
		300	-0.267	-0.718*	-0.378
		500	-0.303	-0.727*	-0.519
		700	-0.315	-0.670*	-0.497
		1000	-0.389	-0.689*	-0.472
	ISA	100	0.109	0.549	0.324
		300	0.399	0.759*	0.605
		500	0.522	0.863**	0.617
		700	0.629	0.874**	0.754*
		1000	0.584	0.650*	0.788**
	Othl	100	0.863**	0.734*	0.643*
		300	0.842**	0.787**	0.417
		500	0.843**	0.939**	0.363
		700	0.814**	0.958**	0.333
		1000	0.828**	0.919**	0.393
	Water	100	-0.313	-0.658*	-0.203
		300	-0.269	-0.573	-0.078
		500	-0.278	-0.585	-0.086
		700	-0.304	-0.607	-0.099
		1000	-0.324	-0.631	-0.149
Village and farmland basin	CL	100	-0.365	-0.767	-0.886*
		300	-0.59	-0.891*	-0.976*
		500	-0.6	-0.902*	-0.979*
		700	-0.656	-0.933*	-0.990*
		1000	-0.659	-0.924*	-0.988*
	FGL	100	-0.095	-0.371	-0.543
		300	-0.198	-0.589	-0.724
		500	-0.303	-0.684	-0.794
		700	-0.369	-0.711	-0.805
		1000	-0.392	-0.688	-0.76
	ISA	100	0.551	0.794	0.883*
		300	0.666	0.828	0.909*
		500	0.682	0.828	0.906*
		700	0.736	0.875	0.925*
		1000	0.623	0.783	0.876
	Othl	100	0.83	0.601	0.475
		300	0.824	0.659	0.554
		500	0.76	0.697	0.623
		700	0.676	0.668	0.592
		1000	0.781	0.862	0.804
	Water	100	0.689	0.719	0.596
		300	0.526	0.727	0.661
		500	0.576	0.7	0.605
		700	0.619	0.716	0.614
		1000	0.548	0.661	0.57
