# Supplementary material for: Multi-scale relationship between land use/land cover types and water quality in different pollution source areas in Fuxian Lake Basin
Source: PeerJ. 2019 Jul 15;7:e7283. doi: 10.7717/peerj.7283 (PMC6637925; doi:10.7717/peerj.7283)
Supplement: Supplemental Information 6 [file peerj-07-7283-s006.csv]

Tab . 6 Multi-scale relationship model of LULC type for water quality in different pollution source areas
Spatial scale	buffer	Water quality index	Regression equation	R2	Adjusted	Sig.
					R2
urban	100m	COD	COD=80.589-1.562FarmL	0.881	0.841	0.018
		TP	Variable removed	-	-	-
		TN	Variable removed	-	-	-
	300m	COD	COD=96.942-1.453FarmL+0.712OthL	1	1	0
		TP	Variable removed	-	-	-
		TN	Variable removed	-	-	-
	500m	COD	COD=96.819-1.677FarmL	0.999	0.998	0
		TP	Variable removed	-	-	-
		TN	Variable removed	-	-	-
	700m	COD	COD=91.237-1.505FarmL	0.981	0.975	0.001
		TP	TP=-1.657+0.088ISA	0.835	0.78	0.03
		TN	Variable removed	-	-	-
	1000m	COD	COD=89.959-1.485FarmL	0.957	0.942	0.004
		TP	Variable removed	-	-	-
		TN	Variable removed	-	-	-
Phosphate mining area	100m	COD	COD=-0.201+10.676othL	0.744	0.712	0.001
		TP	TP=1.372-0.029FarmL	0.604	0.554	0.08
		TN	TN=3.089+1.167othL	0.413	0.34	0.45
	300m	COD	COD=-29.907+11.726othL+4.495Water	0.878	0.843	0.01
		TP	TP=1.118-0.029FarmL+0.043othL	0.893	0.862	0
		TN	TN=18.767-0.395FarmL	0.414	0.341	0.045
	500m	COD	COD=-29.745+11.223othL+5.198Water	0.86	0.82	0.001
		TP	TP=0.844+0.065othL-0.021FarmL	0.99	0.987	0
		TN	Variable removed	-	-	-
	700m	COD	COD=-2.252+8.166othL	0.663	0.621	0.04
		TP	TP=-0.542+0.073othL+0.8ISA	0.997	0.996	0
		TN	TN=-10.207+2.091ISA	0.568	0.514	0.012
	1000m	COD	COD=-10.61+12.501othL	0.685	0.646	0.003
		TP	TP=-0.11+0.148othL	0.845	0.825	0
		TN	TN=-19.188+3.269ISA	0.621	0.573	0.07
Village and farmland	100m	COD	Variable removed	-	-	-
		TP	Variable removed	-	-	-
		TN	TN=55.895-1.032FarmL	0.785	0.713	0.045
	300m	COD	Variable removed	-	-	-
		TP	TP=2.515-0.057FarmL	0.794	0.725	0.042
		TN	TN=79.528-1.863FarmL	0.953	0.937	0.004
	500m	COD	Variable removed	-	-	-
		TP	TP=2.46-0.06FarmL	0.813	0.751	0.036
		TN	TN=77.098-1.938FarmL	0.958	0.944	0.004
	700m	COD	Variable removed	-	-	-
		TP	TP=2.638-0.067FarmL	0.87	0.827	0.021
		TN	TN=81.143-2.11FarmL	0.98	0.973	0.001
	1000m	COD	Variable removed	-	-	-
		TP	TP=2.768-0.073FarmL	0.854	0.805	0.025
		TN	TN=85.869-2.319FarmL	0.977	0.969	0.001
